# Supplementary material for: Deciphering genetic factors contributing to enhanced resistance against Cercospora leaf blight in soybean (Glycine max L.) using GWAS analysis
Source: Front Genet. 2024 May 10;15:1377223. doi: 10.3389/fgene.2024.1377223 (PMC11116733; doi:10.3389/fgene.2024.1377223)
Supplement: Supplementary file 2 [file Table1.XLSX]

## Sheet: Supplemental table 1
Supplemental Table 1 - Accessions information was used in the current study to evaluate CLB disease with their origin
ACCESSION	NAME	ORIGIN	Subpopulation groupsa
PI398382	KAS 200-27	Gangwon-do, Korea, South	1
PI339987		Kyonggi, Korea, South	1
PI398285	KAS 172-6	Kyonggi, Korea, South	1		a The subpopualtion grouping is based on structure analysis.
PI398982	KLS 710	Gyeongsangbuk-do, Korea, South	1
PI398857	KAS 363-3	Chungcheongnam-do, Korea, South	1
PI398386	KAS 200-29-1	Gangwon-do, Korea, South	1
PI424350	KAS 351-18	Chungcheongnam-do, Korea, South	1
PI398388	KAS 200-29-2	Gangwon-do, Korea, South	1
PI398419	KAS 201-7-2	Gangwon-do, Korea, South	1
PI408006	KAS 547-2	Jeollanam-do, Korea, South	1
PI398398	KAS 200-30-3	Gangwon-do, Korea, South	1
PI423728B	KAS 100-9	Seoul-teukbyeolsi, Korea, South	1
PI408013	KAS 548-6	Jeollanam-do, Korea, South	1
PI398586	KAS 380-18	Chungcheongbuk-do, Korea, South	1
PI398396	KAS 200-30-2	Gangwon-do, Korea, South	1
PI398619	KAS 390-11	Chungcheongbuk-do, Korea, South	1
PI398889	KLS 201-1	Gangwon-do, Korea, South	1
PI398394	KAS 200-30-1	Gangwon-do, Korea, South	1
PI442016	KAS 235-19	Gangwon-do, Korea, South	1
PI398746	KAS 339-4	Chungcheongnam-do, Korea, South	1
PI158751		Korea, South	1
PI424351	KAS 351-19	Chungcheongnam-do, Korea, South	1
PI157451	Medium green	Korea, South	1
PI398495	KAS 232-9	Gangwon-do, Korea, South	1
PI423826A	KAS 362-5	Chungcheongnam-do, Korea, South	1
PI398834	KAS 361-2	Chungcheongnam-do, Korea, South	1
PI423728A	KAS 100-9	Seoul-teukbyeolsi, Korea, South	1
PI398953	KLS 616-1	Jeollanam-do, Korea, South	1
PI407883	KAS 521-4	Jeollabuk-do, Korea, South	1
PI398916	KLS 302-1	Chungcheongbuk-do, Korea, South	1
PI424397	KAS 521-21	Jeollabuk-do, Korea, South	2
PI506916	Komame	Japan	2
PI506773	Iizaka	Japan	2
PI360848	Tachisuzunari	Japan	2
PI85476	Y-244	Kyonggi, Korea, South	2
PI506576	Arakuji shirazu	Japan	2
PI417065	Kou 103	Japan	2
PI230976	No. 9	Japan	2
PI417336	Shirosota	Japan	2
PI548460	Hollybrook	Japan	2
PI423929	Wase asajiro	Nagano, Japan	2
PI605793	Sample 57	Cao Bằng, Vietnam	2
PI597483	Keunolkong	Korea, South	2
FC31709		Unknown	2
PI507009	Kyuushuu 43	Japan	2
PI221973	Kiyosato	Japan	2
PI507030	Meguro	Japan	2
PI181547	No. 27	Japan	2
PI408266	KAERI 612-12	Gyeongsangnam-do, Korea, South	2
PI423888	Okushirome	Akita, Japan	2
PI506888	Kinkazan	Japan	2
PI417293	Shijika	Japan	2
PI423983	Akasaya (Oita)	Kumamoto, Japan	2
PI506500	Akasaya (Mejiro)	Japan	2
PI507394	Tousan 55	Japan	2
PI506675	Fukuyutaka	Japan	2
PI243526	Ginpaku	Akita, Japan	2
PI506908	Kodane	Japan	2
PI360839	Misaodaizu	Japan	2
PI594288	Tachi suzunari	Japan	2
PI172902	No. 7461	Artvin, Turkey	2
PI507006	Kyuushuu 38	Japan	2
PI506578	Asahi	Japan	2
PI506695	Gogaku	Japan	2
PI507230	Shimayamane 1	Japan	2
PI507068	Nagano Zairai (Yamaguchi)	Japan	2
PI506926	Kotakeshu	Japan	2
PI417070	Kou kei 64	Japan	2
PI399018	KLS 804-1	Gyeongsangnam-do, Korea, South	2
PI227555	Akazaya No. 1	Japan	2
PI506736	Higashikanai Mame 2	Japan	2
PI423898	Tsurunotamago (Aomori)	Akita, Japan	2
PI507343	Tatsuno Zairai Midashi	Japan	2
PI506689	Ginjiro	Japan	2
PI181546	No. 26	Japan	2
PI507103	Nouken 5	Japan	2
PI416927	Hitashi mame (Shiro)	Japan	2
PI506667	Fuesukibii III	Japan	2
PI507360	Toufu Mame	Japan	2
PI507013	Kyuushu mejirou 57	Japan	2
PI507356	Tomihama Zairai	Japan	2
PI506704	Hachigatsu Mame	Japan	2
PI507235	Shimokaburi	Japan	2
PI360838	Manshu	Japan	2
PI506503	Aki Daizu	Japan	2
PI438280	Hakuko	Japan	2
PI506910	Koguro Daizu	Japan	2
PI181545	No. 25	Japan	2
PI483084	Suweon 97	Kyonggi, Korea, South	2
PI417283	Sennari komusume 1	Japan	2
PI507423	Tousan 83	Japan	2
PI506589	Bansei 30	Japan	2
PI200505	Nagahashi	Japan	2
PI506643	Col/Tokushima/1967	Japan	2
PI507302	Suginoshu	Japan	2
PI181559	No. 42	Japan	2
PI229339	Meguro	Japan	2
PI506513	Akishiro	Japan	2
PI507422	Tousan 83	Japan	2
PI417469	Yamabe Daizu	Japan	2
PI416760	Akagi Shita	Japan	2
PI342003	Hankuho	Japan	2
PI423978	Tamanishiki	Akita, Japan	2
PI507299	Souga Zairai	Japan	2
PI458252	KAS 577-15	Jeollanam-do, Korea, South	2
PI506664	Dekisugi 1	Japan	2
PI507209	Sakyuu daizu	Japan	2
PI507069	Nagaoka	Japan	2
PI417203	Odagiri Zairai	Japan	2
PI423925	Tatsuno Zairai	Nagano, Japan	2
PI506772	Iiyama Zairai	Japan	2
PI506478	A-B(F)	Japan	2
PI507338	Tanoiri Mame	Japan	2
PI416758	Akagara	Japan	2
PI507364	Touhoku 31	Japan	2
PI417254	Rikuu 17	Japan	2
PI507003	Kyuushuu 18	Japan	2
PI507105	Obikiri	Japan	2
PI416903	Hakkei 10	Japan	2
PI507049	Mitsu Mame	Japan	2
PI423907	Hakuhou 6	Nagano, Japan	2
PI507346	Teramae 1	Japan	2
PI507380	Tousan 41	Japan	2
PI507518	Wase asahi	Japan	2
PI507254	Shiro Bansei	Japan	2
PI417475	Yonayou	Japan	2
PI507138	Oojiro	Japan	2
PI 407946-1	KAERI 581-4	Jeollabuk-do, Korea, South	2
PI416861	Dikushii	Japan	2
PI228064	Meguro No. 1	Aomori, Japan	2
PI416809	Ban Komame 1	Japan	2
PI507037	Mibu Zairai	Japan	2
PI417405	Tousan 13	Japan	2
PI238932	Torinagane	Japan	2
PI507495	Uda Zairai	Japan	2
PI423902	Asajiro	Nagano, Japan	2
PI507142	Ooshika Daizu	Japan	2
PI417330	Shironeko Sen	Japan	2
PI506708	Hachiri Han	Japan	2
PI507478	Tousan Kei YL 7	Japan	2
PI200446	Aka Saya	Japan	2
PI416907	Hana Shirazu	Japan	2
PI304217	Higashiyama No. 6	Nagano, Japan	2
PI416872	Fusanari	Japan	2
PI398454	KAS 210-9-1	Gangwon-do, Korea, South	3
PI407975B	KAERI 540-4	Jeollanam-do, Korea, South	3
PI407835	ORD 8126	Gangwon-do, Korea, South	3
PI398345	KAS 200-12	Gangwon-do, Korea, South	3
PI92743		Unknown	3
PI340009	No. 33	Gangwon-do, Korea, South	3
PI398192	KAS 100-14-2	Seoul-teukbyeolsi, Korea, South	3
PI398894	KLS 208	Gangwon-do, Korea, South	3
PI398548	KAS 370-10	Chungcheongbuk-do, Korea, South	3
PI398189	KAS 100-14-1	Seoul-teukbyeolsi, Korea, South	3
PI399003	KLS 732-2	Gyeongsangbuk-do, Korea, South	3
PI340008	No. 32	Gangwon-do, Korea, South	3
PI408031	KAERI 571-2	Jeollanam-do, Korea, South	3
PI408024	KAERI 549-7	Jeollanam-do, Korea, South	3
PI340032	No. 56	Jeollanam-do, Korea, South	3
PI424445	KAS 571-12	Jeollanam-do, Korea, South	3
PI398745	KAS 339-3	Chungcheongnam-do, Korea, South	3
PI399038	KLS 824-1	Gyeongsangnam-do, Korea, South	3
PI398453	KAS 210-8	Gangwon-do, Korea, South	3
PI340028	No. 52	Jeollanam-do, Korea, South	3
PI398579	KAS 380-13	Chungcheongbuk-do, Korea, South	3
PI398339	KAS 200-8	Gangwon-do, Korea, South	3
PI398918	KLS 304	Chungcheongbuk-do, Korea, South	3
PI398951	KLS 614-1	Jeollanam-do, Korea, South	3
PI458097	KAS 243-1	Gangwon-do, Korea, South	3
PI423785	KAS 236-2	Gangwon-do, Korea, South	3
PI398900	KLS 213	Gangwon-do, Korea, South	3
PI340030	No. 54	Jeollanam-do, Korea, South	3
PI424606	KAS 681-19	Gyeongsangbuk-do, Korea, South	3
PI408317	KAERI 634-2	Gyeongsangnam-do, Korea, South	3
PI407884	KAERI 521-5	Jeollabuk-do, Korea, South	3
PI398433	KAS 205-5-2	Gangwon-do, Korea, South	3
PI398445	KAS 210-1	Gangwon-do, Korea, South	3
PI424176	KAS 662-7	Gyeongsangbuk-do, Korea, South	3
PI399113	(2) Kyongsang Pukdo	Gyeongsangnam-do, Korea, South	3
PI407994	KAERI 543-3	Jeollanam-do, Korea, South	3
PI407951	KAERI 502-5	Jeollanam-do, Korea, South	3
PI398502	KAS 205-1	Gangwon-do, Korea, South	3
PI424213	KAS 130-6	Kyonggi, Korea, South	3
PI398968	KLS 629-1	Jeollanam-do, Korea, South	3
PI416838	Choutan	Japan	3
PI398344	KAS 200-12	Gangwon-do, Korea, South	3
PI399024	KLS 807	Gyeongsangnam-do, Korea, South	3
PI340044	No. 68	Gyeongsangbuk-do, Korea, South	3
PI399009	KLS 739-1	Gyeongsangbuk-do, Korea, South	3
PI398373	KAS 200-23-1	Gangwon-do, Korea, South	3
PI398458	KAS 210-10-1	Gangwon-do, Korea, South	3
PI458293	KAS 608-3	Gyeongsangnam-do, Korea, South	3
PI398554	KAS 380-3	Chungcheongbuk-do, Korea, South	3
PI398962	KLS 625	Jeollanam-do, Korea, South	3
PI398869	KLS 108-1	Kyonggi, Korea, South	3
PI458099	KAS 243-3	Gangwon-do, Korea, South	3
PI408079A	KAERI 632-3	Gyeongsangbuk-do, Korea, South	3
PI398193	KAS 100-14-2	Seoul-teukbyeolsi, Korea, South	3
PI567517	Bai dou	Shandong Sheng, China	3
PI423863B	KAS 680-4	Gyeongsangbuk-do, Korea, South	3
PI399029	KLS 813-1	Gyeongsangnam-do, Korea, South	3
PI407797	ORD 8131	Kyonggi, Korea, South	3
PI398370	KAS 200-23-1	Gangwon-do, Korea, South	3
PI398284	KAS 172-6	Kyonggi, Korea, South	3
PI424268	KAS 235-7	Gangwon-do, Korea, South	3
PI458214	KAS 573-5	Jeollanam-do, Korea, South	3
PI408078	KAERI 632-2	Gyeongsangbuk-do, Korea, South	3
PI424305	KAS 304-12	Chungcheongbuk-do, Korea, South	3
PI593653	Crowley	Arkansas, United States	4
PI592756	Dillon	South Carolina, United States	4
PI399044	KLS 904-1	Jeju-teukbyeoljachido, Korea, South	4
PI548514	Bethel	Delaware, United States	4
PI534646	Flyer	Ohio, United States	4
PI595363	Mustang	Missouri, United States	4
PI548538	Columbus	Kansas, United States	4
PI614155	HS93-4118	Ohio, United States	4
PI617045	NC-Roy	North Carolina, United States	4
PI574477	Fen dou 31	Shanxi Sheng, China	4
PI564261	Vernal	Mississippi, United States	4
PI508266	Young	North Carolina, United States	4
PI548518	Cutler 71	Indiana, United States	4
PI567791	Kino	Arizona, United States	4
PI548613	Scott	Missouri, United States	4
PI408337	KAERI 590-1	Jeju-teukbyeoljachido, Korea, South	4
PI212716		Unknown	4
PI508268	Toano	Virginia, United States	4
PI548653	Dorman	Mississippi, United States	4
PI548658	Lee 74	Arkansas, United States	4
PI586981	KS4694	Kansas, United States	4
PI536636	Ripley	Ohio, United States	4
PI593654	Stressland	Ohio, United States	4
PI540555	Hamilton	Illinois, United States	4
PI538401A	AV 62	Taiwan	4
PI553038	York	Virginia, United States	4
PI595765	Delsoy 5500	Missouri, United States	4
PI576857	LYON	Mississippi, United States	4
PI548655	Forrest	Mississippi, United States	4
PI615582	CAVINESS	Arkansas, United States	4
PI595081	KS4895	Kansas, United States	4
PI613195	Fowler	Mississippi, United States	4
PI601982	Derry	Maryland, United States	4
PI548984	Tracy-M	Mississippi, United States	4
PI603409	ZDD01343	China	4
PI507413	Tousan 75	Japan	4
PI567527	Da hong hua	Shandong Sheng, China	4
PI548401	Patterson	Morocco	4
FC33243	Anderson	Unknown	4
PI553050	Choska	Oklahoma, United States	4
PI417302	Shin-ei daizu	Japan	4
PI548986	Brim	North Carolina, United States	4
PI70467	7340	Jilin Sheng, China	4
PI578329B	(OFPEC Cordobesa)	Argentina	4
PI583366	Chesapeake	Virginia, United States	4
PI432359		Jalisco, Mexico	4
PI572239	Holladay	North Carolina, United States	4
PI594922	Graham	North Carolina, United States	4
PI398928	KLS 416-1	Chungcheongnam-do, Korea, South	4
PI587563A	Dan yang huang xiang dou yi	Jiangsu Sheng, China	4
PI423926	Tousan 72	Nagano, Japan	4
PI518296	Kao Hsiung Suan 10	Taiwan	4
PI518664	Hutcheson	Virginia, United States	4
PI548633	Wye	Maryland, United States	4
PI578329A	OFPEC Cordobesa	Argentina	4
PI570668	Ciaric	Sonora, Mexico	4
PI548546	Custer	Missouri, United States	4
PI548602	Oksoy	Missouri, United States	4
PI594020	Samnamkong	Gyeongsangnam-do, Korea, South	4
PI398963	KLS 627-1	Jeollanam-do, Korea, South	4
PI594022	Duyoukong	Gyeongsangnam-do, Korea, South	4
PI559934	KS5292	Kansas, United States	4
PI548549	DeSoto	Kansas, United States	4
PI597480B	(Namhaekong)	Korea, South	4
PI597486	Kwangankong	Korea, South	4
PI518673	Lawrence	Illinois, United States	4
PI598358	TN 5-95	Tennessee, United States	4
PI606749	INA	Illinois, United States	4
PI602493	Duckyou	Korea, South	4
PI408339	KAERI 590-3	Jeju-teukbyeoljachido, Korea, South	4
PI548990	Sohoma	Oklahoma, United States	4
PI430736	Kudu	Zimbabwe	4
PI548976	Dyer	Mississippi, United States	4
PI561702	Harbar	Sonora, Mexico	4
PI560206	Delsoy 4210	Missouri, United States	4
PI515961	Pennyrile	Kentucky, United States	4
PI548532	Clark 63	Illinois, United States	4
PI205384		Pakistan	4
PI507470	Tousan Kei NA 5	Japan	4
PI614732	Anand	Missouri, United States	4
PI606748	REND	Illinois, United States	4
PI548547	Cutler	Indiana, United States	4
PI559370	Mack	Arkansas, United States	4
PI553052	Narow	Arkansas, United States	4
PI548586	Kent	Indiana, United States	4
PI548978	Gail	Texas, United States	4
PI543795	Hartwig	Missouri, United States	4
PI603454	7672-333	China	4
PI416768	Akasaya (Nagano)	Nagano, Japan	4
PI559931	Corsica	Maryland, United States	4
PI592946	ZDD 18630	China	4
PI633610	Desha	Arkansas, United States	4
PI578334	OFPEC Vencedora	Argentina	4
PI604100	LS90-1920	Illinois, United States	4
PI553043	Bay	Virginia, United States	4
PI399045	KLS 906	Jeju-teukbyeoljachido, Korea, South	4
PI597480A	Namhaekong	Korea, South	4
PI548517	Bonus	Indiana, United States	4
PI597388	Accomac	Virginia, United States	4
PI596414	Clifford	North Carolina, United States	4
PI590931	CF492	Kentucky, United States	4
PI543856	Pixie	Ohio, United States	4
PI614808	Strong	Ohio, United States	4
PI597477	Baegunkong	Korea, South	4
PI559371	Hood 75	Arkansas, United States	4
PI157488	White-soybean	Korea, South	5
PI221714		North-West, South Africa	5
PI486335	Shilajeet	India	5
PI587738	Jing huang 22	Hubei Sheng, China	5
PI587794	Wu ming 18 jia	Hubei Sheng, China	5
PI594609	Ba yue huang	Guizhou Sheng, China	5
PI90401	7381	Hebei Sheng, China	5
PI594417	Tou tuo da dou	Anhui Sheng, China	5
PI436565	Su dou no. 1	China	5
PI597469	Huai dou No. 2	Jiangsu Sheng, China	5
PI594422	Yang guang huang dou	Anhui Sheng, China	5
PI603610A	Wu feng bai mao dou	China	5
PI567329	Huang huang dou	Gansu Sheng, China	5
PI587866	Ba yue bai	Zhejiang Sheng, China	5
PI464932	493-1	Jiangsu Sheng, China	5
PI594610	Bai dou	Guizhou Sheng, China	5
PI594606	Feng ding dou	Guizhou Sheng, China	5
PI603665	Mi luo dou ban sheng	China	5
PI603733	ZDD13520	China	5
PI603417	Dan dong jin huang dou	China	5
PI587749	Jing shan niu mao huang	Hubei Sheng, China	5
PI594420	Niu mao huang	Anhui Sheng, China	5
PI567750	Pei xian da ping ding huang	Jiangsu Sheng, China	5
PI603702A	73-2	China	5
PI574483	Jin dou No. 5	Shanxi Sheng, China	5
PI594779	Zao bai dou	Yunnan Sheng, China	5
PI592951	ZDD 19407	China	5
PI594398B	(87-32)	Anhui Sheng, China	5
PI594567C	(Sui dao huang)	Jiangxi Sheng, China	5
PI594704	Qing pi dou No. 2	Guizhou Sheng, China	5
PI594567D	(Sui dao huang)	Jiangxi Sheng, China	5
PI597470	Nan nong 73-935	Jiangsu Sheng, China	5
PI587614	Ru dong xiao huang ke	Jiangsu Sheng, China	5
PI594702	Liu yue bao No. 6	Guizhou Sheng, China	5
PI594651	Wu zui zao dou 14	Guizhou Sheng, China	5
PI587766	Jing 398	Hubei Sheng, China	5
PI594567B	(Sui dao huang)	Jiangxi Sheng, China	5
PI355070	Mokapu Summer	Hawaii, United States	5
PI417278	Senbon	Japan	5
PI594431	Chang pu qing dou	Anhui Sheng, China	5
PI578495	Jin dou No. 4	Beijing Shi, China	5
PI594645	Liu yue zao dou No. 2	Guizhou Sheng, China	5
PI587896	Qi yue dou	Zhejiang Sheng, China	5
PI594567A	Sui dao huang	Jiangxi Sheng, China	5
PI419043	Liyipa	China	5
PI603590	Gu tian dou	China	5
PI587995	Tian kan dou No. 1	Sichuan Sheng, China	5
PI594398A	87-32	Anhui Sheng, China	5
PI423741	KAS 150-20	Incheon-gwangyeoksi, Korea, South	6
PI398267	KAS 170-7	Kyonggi, Korea, South	6
PI340039		Jeollanam-do, Korea, South	6
PI398274	KAS 171-3	Kyonggi, Korea, South	6
PI398994	KLS 724-1	Gyeongsangbuk-do, Korea, South	6
PI424535B	KAS 624-24	Gyeongsangnam-do, Korea, South	6
PI398251	KAS 150-14	Kyonggi, Korea, South	6
PI399028	KLS 811	Gyeongsangnam-do, Korea, South	6
PI398632	KAS 390-17-2	Chungcheongbuk-do, Korea, South	6
PI398387	KAS 200-29-1	Gangwon-do, Korea, South	6
PI408208	KAERI 600-8	Gyeongsangnam-do, Korea, South	6
PI398351	KAS 200-13	Gangwon-do, Korea, South	6
PI84949	Chankon	Busan-gwangyeoksi, Korea, South	6
PI398541	KAS 370-4	Chungcheongbuk-do, Korea, South	6
PI398421	KAS 201-8-2	Gangwon-do, Korea, South	6
PI398519	KAS 310-2	Chungcheongbuk-do, Korea, South	6
PI424535A	KAS 624-24	Gyeongsangnam-do, Korea, South	6
PI408131A	KAS 639-6	Gyeongsangbuk-do, Korea, South	6
PI87542	Sodarikon	Phyeongannamto, Korea, North	6
PI96035	330	Hwanghaipukto, Korea, North	6
PI424578	KAS 651-13	Gyeongsangbuk-do, Korea, South	6
PI398661	KAS 390-34	Chungcheongbuk-do, Korea, South	6
PI398573	KAS 380-10	Chungcheongbuk-do, Korea, South	6
PI592903	Geden shirazu 1	Japan	6
PI398711	KAS 330-11-2	Chungcheongnam-do, Korea, South	6
PI398611	KAS 390-8	Chungcheongbuk-do, Korea, South	6
PI200534	Shironakafuto	Japan	6
PI96257	552	Hamkyeongpukto, Korea, North	6
PI407891	KAERI 523-3	Jeollabuk-do, Korea, South	6
PI424614	KAS 681-27	Gyeongsangbuk-do, Korea, South	6
PI407949	KAS 502-2	Jeollanam-do, Korea, South	6
PI592980	Tie feng 26	Liaoning Sheng, China	6
PI398552	KAS 380-1	Chungcheongbuk-do, Korea, South	6
PI398513	KAS 304-7	Chungcheongbuk-do, Korea, South	6
PI398629	KAS 390-17-1	Chungcheongbuk-do, Korea, South	6
PI398417	KAS 201-7-2	Gangwon-do, Korea, South	6
PI399022	KLS 806-1	Gyeongsangnam-do, Korea, South	6
PI548487	Rose Non Pop	Phyeongyang, Korea, North	6
PI408041	KAERI 572-4	Jeollanam-do, Korea, South	6
PI398581	KAS 380-13	Chungcheongbuk-do, Korea, South	6
PI340003	No. 27	Gangwon-do, Korea, South	6
PI407941A	KAS 560-6	Jeollabuk-do, Korea, South	6
PI399061	(10) Kangwon	Gangwon-do, Korea, South	6
PI312222	Mission	Hong Kong	6
PI95969	264	0	6
PI398399	KAS 200-30-3	Gangwon-do, Korea, South	6
PI398870	KLS 109-1	Incheon-gwangyeoksi, Korea, South	6
PI424577	KAS 651-12	Gyeongsangbuk-do, Korea, South	6
PI381683	S36	Uganda	6
PI603154	GL 2622 /96	Korea, North	6
PI424464	KAS 581-12	Jeollabuk-do, Korea, South	6
PI399027	KLS 810-1	Gyeongsangnam-do, Korea, South	6
PI603397	Hei qi huang da dou	China	6
PI398978	KLS 704-1	Gyeongsangbuk-do, Korea, South	6
PI398515	KAS 310-1	Chungcheongbuk-do, Korea, South	6
PI87968	Nosekihosonasa	Unknown	6
PI187156	Urusan	Japan	6
PI603161	GL 2630 /96	Korea, North	6
PI548627	Ware	Virginia, United States	6
PI201421	Wu-Kung	China	6
PI398765	KAS 350-6	Chungcheongnam-do, Korea, South	6
PI399026	KLS 809-1	Gyeongsangnam-do, Korea, South	6
PI603156	GL 2624 /96	Korea, North	6
PI407889	KAERI 523-1	Jeollabuk-do, Korea, South	6
PI342002	Gedenshirazu No. 1	Japan	6
PI603155	GL 2623 /96	Korea, North	6
PI458128	KAS 354-6	Chungcheongnam-do, Korea, South	6
PI398517	KAS 310-1	Chungcheongbuk-do, Korea, South	6
PI603907	Baksungtae	Korea, North	6
PI157430	I chu tau chow	Korea, South	6
PI398381	KAS 200-26-3	Gangwon-do, Korea, South	6
PI97081	1230	Hwanghaipukto, Korea, North	6
PI399017	KLS 803-1	Gyeongsangnam-do, Korea, South	6
PI407821A	ORD 8168	Kyonggi, Korea, South	6
PI340050	No. 74	Daegu-gwangyeoksi, Korea, South	6
PI424161	KAS 643-10	Gyeongsangbuk-do, Korea, South	6
PI398571	KAS 380-10	Chungcheongbuk-do, Korea, South	6
PI423900	Aisa	Nagano, Japan	6
PI407857	KAERI 510-4	Jeollabuk-do, Korea, South	6
PI593995A		Gyeongsangbuk-do, Korea, South	6
PI398483	KAS 230-7	Gangwon-do, Korea, South	6
PI548456	Haberlandt	Phyeongyang, Korea, North	6
PI424411	KAS 540-5	Jeollanam-do, Korea, South	6
FC31933		Unknown	6
PI65342	Botanical Garden no 8	Heilongjiang Sheng, China	6
PI407944	KAERI 581-2	Jeollabuk-do, Korea, South	6
PI408154	KAERI 651-5	Gyeongsangbuk-do, Korea, South	6
PI424394	KAS 521-17	Jeollabuk-do, Korea, South	6
PI567521	Bai jia	Shandong Sheng, China	6
PI157432	Ic san	Korea, South	6
PI97161	1310	Hwanghaipukto, Korea, North	6
PI398940	KLS 602-1	Jeollanam-do, Korea, South	6
PI408037	KAERI 571-8	Jeollanam-do, Korea, South	6
PI548453	Easycook	Shandong Sheng, China	6
PI423863A	KAS 680-4	Gyeongsangbuk-do, Korea, South	6
PI81774	1485	Akita, Japan	6
PI398209	KAS 102-2	Seoul-teukbyeolsi, Korea, South	6
PI408168	KAERI 660-10	Gyeongsangbuk-do, Korea, South	6
PI417394	Touhoku 5	Japan	6

## Sheet: S2
Supplemental Table 2 - Accessions were divided into six subgroup based on structure analysis
Subpopulation groupsa	FST	Heterozygosity
G1	0.6777	0.1428
G2	0.4238	0.2213
G3	0.9821	0.0088
G4	0.3424	0.3263
G5	0.3618	0.268
G6	0.3401	0.2376
a The subpopualtion grouping is based on structure analysis.
FST is fixation index

## Sheet: S3
Supplemental Table 3 - Analysis of variance (ANOVA) for CLB rating data observed in 2016, 2017 and 2018
Severity rating observed in 2016 and 2017
Sources of variation	Df	F value	Pr(>F)
Accessions	559	1.53001	690000000
Locations	1	0.054811	0.814965
Year	1	0.45016	0.50249
Accessions X Locations	495	0.19801	1
Residuals	672
Disease severity observed in 2018
Sources of variation	Df	F value	Pr(>F)
Accessions	534	1.3	0.000169
Locations	6	1068.7	0
Residuals	2398
Disease incidence observed in 2018
Sources of variation	Df	F value	Pr(>F)
Accessions	534	1.1	0.0287
Locations	6	822.3	0
Residuals	2398

## Sheet: S4
Supplemental Table 4 - Evaluation of 460 soybean accessions to CLB during 2016 to 2018 in mid-south United States
Cumulative Totala						2018b
#c	Accession	MGd	AVGe	Nf		#	Accession	MG	AVG	N
1	PI593653	V	2.5	16		1	PI534646	IV	1.8	7
2	PI157488	VI	2.5	14		2	PI548514	IV	2.4	7		a Cumulative total refers to the average of the three trial years between 2016 and 2018.
3	PI592756	VI	2.7	15		4	PI157488	VI	2.8	6		b The 2018 data were analyzed separately since the evaluation scale changed for the final year of the study.
4	PI399044	V	2.7	14		6	PI593653	V	3	7		c Number (#) refers to the rank (out of 568) of each accession line based upon its calculated resistance.
7	PI398454	V	3.7	15		13	PI486335	VI	3.6	7		d MG refers to the maturity group ranging from III to VII.
9	PI221714	VI	3.8	14		14	PI592756	VI	4.2	7		e Average (Avg.) refers to the normalized average of disease symptoms.
10	PI424397	IV	3.8	12		15	PI548538	IV	4.2	6		f N refers to the number of locations averaged for the given accession based on multiple Cercospora leaf blight evaluations.
14	PI548514	IV	4.1	15		17	PI595363	IV	4.2	7
15	PI534646	IV	4.3	15		22	PI423741	IV	4.8	7		Highlighted accessions have shown lowest disease severity across years
22	PI423741	IV	4.8	14		24	PI506916	IV	4.8	7
25	PI398267	IV	4.9	14		25	PI398267	IV	4.8	7		Highlighted accessions have shown highest disease severity across years
27	PI506916	IV	5	16		26	PI399044	V	4.9	6
32	PI595363	IV	5.1	16		33	PI398454	V	5.4	7
35	PI548538	IV	5.2	15		32	PI614155	IV	5.4	7
39	PI614155	IV	5.3	14		39	PI424397	IV	5.6	3
45	PI486335	VI	5.4	17		48	PI221714	VI	5.6	6
47	PI506773	VI	5.4	13		44	PI506773	VI	5.6	6
5	PI398382	IV	2.9	13		3	PI594422	VI	2.5	5
6	PI339987	IV	3.3	11		5	PI576857	VI	3	7
8	PI617045	VI	3.7	15		7	PI536636	IV	3	7
11	PI360848	IV	3.8	12		8	PI583366	IV	3.3	5
12	PI574477	IV	3.9	11		9	PI464932	VI	3.5	6
13	PI564261	VI	3.9	15		10	PI548586	IV	3.5	6
16	PI85476	VI	4.3	15		11	PI506908	VI	3.5	6
17	PI508266	VI	4.4	16		12	PI507338	VI	3.5	6
18	PI340039	IV	4.5	13		16	PI560206	IV	4.2	4
19	PI407975B	V	4.5	13		18	PI602493	V	4.2	6
20	PI506576	IV	4.6	16		19	PI587866	VI	4.2	7
21	PI398274	IV	4.6	12		20	PI507230	V	4.2	7
23	PI548518	IV	4.8	12		21	PI423926	IV	4.8	7
24	PI567791	VI	4.8	16		23	PI578329B	V	4.8	7
26	PI417065	IV	4.9	11		27	PI398581	V	4.9	6
28	PI398994	IV	5	12		28	PI416903	VI	4.9	6
29	PI424535B	IV	5	12		29	PI355070	V	5	5
30	PI407835	V	5	15		30	PI398765	IV	5	5
31	PI398345	V	5	16		31	PI424411	IV	5.2	4
33	PI398285	V	5.1	15		34	PI518296	VI	5.4	7
34	PI398982	IV	5.1	14		35	PI548532	IV	5.4	7
36	PI92743	V	5.2	16		36	PI408208	V	5.4	7
37	PI230976	VI	5.3	16		37	PI548546	IV	5.4	7
38	PI398251	IV	5.3	11		38	PI416927	VI	5.6	6
40	PI399028	IV	5.3	15		40	PI398351	V	5.6	6
41	PI417336	IV	5.3	12		41	PI548602	IV	5.6	6
42	PI548460	V	5.3	13		42	PI594651	V	5.6	6
43	PI423929	IV	5.4	13		43	PI200505	VI	5.6	6
44	PI340009	V	5.4	16		45	PI507356	VI	5.6	6
46	PI587738	VI	5.4	14		46	PI592903	V	5.6	6
48	PI605793	VI	5.4	15		47	PI507360	VI	5.6	6
49	PI398192	VI	5.4	16		49	PI548549	IV	5.8	5
50	PI398632	V	5.5	16		50	PI398274	IV	5.8	5
51	PI398857	IV	5.5	13		51	PI548613	IV	5.8	5
52	PI597483	IV	5.5	11		52	PI601982	VI	6	7
53	PI398387	V	5.5	15		53	PI424176	V	6	7
54	PI398894	V	5.5	13		54	PI594567D	V	6	7
55	PI398548	V	5.6	15		55	PI506667	VI	6	7
56	PI398189	V	5.6	15		56	PI597470	V	6	7
57	PI408208	V	5.6	16		57	PI603161	V	6	7
58	PI398351	V	5.6	14		58	PI548633	IV	6	7
59	PI548613	IV	5.7	14		59	PI92743	V	6	7
60	PI84949	V	5.7	16		60	PI230976	VI	6	7
61	FC31709	VI	5.7	15		61	PI398386	IV	6	7
62	PI507009	VI	5.7	14		62	PI398417	IV	6	7
63	PI408337	V	5.7	15		63	PI417283	IV	6.3	4
64	PI587794	VI	5.7	14		64	PI398251	IV	6.3	4
65	PI398386	IV	5.8	16		65	PI423826A	III	6.3	4
66	PI424350	IV	5.8	16		66	PI424535B	IV	6.3	4
67	PI221973	V	5.9	14		67	PI617045	VI	6.3	6
68	PI507030	VI	5.9	13		68	PI606748	IV	6.3	4
69	PI398541	V	5.9	16		69	PI408041	V	6.3	6
70	PI181547	V	5.9	13		70	PI417336	IV	6.3	6
71	PI594609	IV	5.9	14		71	PI603417	IV	6.5	7
72	PI212716	VI	5.9	15		72	PI423983	IV	6.5	7
73	PI408266	VI	5.9	14		73	PI567521	V	6.5	7
74	PI423888	IV	6	15		74	PI508266	VI	6.5	7
75	PI399003	V	6	15		75	PI578329A	V	6.5	7
76	PI508268	V	6	16		76	PI605793	VI	6.5	7
77	PI340008	V	6	16		77	PI594420	IV	6.5	7
78	PI506888	VI	6.1	13		78	PI416768	V	6.5	7
79	PI417293	IV	6.1	13		79	PI398632	V	6.5	7
80	PI398421	IV	6.1	16		80	PI570668	VI	6.5	7
81	PI408031	V	6.1	14		81	PI398382	IV	6.7	5
82	PI423983	IV	6.2	15		82	PI548547	IV	6.7	5
83	PI90401	IV	6.2	15		83	PI567329	VI	6.9	6
84	PI548653	V	6.2	16		84	PI506643	VI	6.9	6
85	PI548658	VI	6.2	14		85	PI507009	VI	6.9	6
86	PI398519	IV	6.2	15		86	PI181547	V	6.9	6
87	PI424535A	IV	6.2	13		87	PI221973	V	6.9	6
88	PI586981	IV	6.2	14		88	PI548658	VI	6.9	6
89	PI536636	IV	6.2	16		89	PI398519	IV	7.1	7
90	PI593654	IV	6.3	13		90	PI548653	V	7.1	7
91	PI398388	IV	6.3	12		91	PI506576	IV	7.1	7
92	PI408024	V	6.3	16		92	PI506503	VI	7.1	7
93	PI340032	V	6.3	16		93	PI506589	VI	7.1	7
94	PI408131A	IV	6.3	13		94	PI603702A	VI	7.1	7
95	PI87542	V	6.3	16		95	PI506664	VI	7.1	7
96	PI506500	VI	6.4	15		96	PI398387	V	7.1	7
97	PI424445	V	6.4	17		97	PI408266	VI	7.1	7
98	PI398419	IV	6.4	13		98	PI506695	VI	7.1	7
99	PI96035	VI	6.4	16		99	PI594022	IV	7.1	7
100	PI398745	V	6.5	15		100	PI84949	V	7.1	7
101	PI540555	IV	6.5	12		101	PI506888	VI	7.1	7
102	PI538401A	IV	6.5	13		102	PI548627	IV	7.1	7
103	PI399038	V	6.5	13		103	PI548460	V	7.1	7
104	PI424578	V	6.5	17		104	PI398552	V	7.1	7
105	PI398661	V	6.5	16		105	PI360838	IV	7.1	7
106	PI553038	V	6.6	15		106	PI398579	V	7.1	7
107	PI398453	V	6.6	15		107	PI587738	VI	7.1	7
108	PI398573	V	6.6	11		108	PI587794	VI	7.1	7
109	PI507394	VI	6.6	13		109	PI593654	IV	7.3	4
110	PI340028	V	6.6	16		110	PI548655	V	7.5	5
111	PI592903	V	6.6	13		111	PI398573	V	7.5	5
112	PI506675	VI	6.6	15		112	PI340039	IV	7.5	5
113	PI398579	V	6.6	16		113	PI436565	VI	7.6	6
114	PI595765	V	6.6	15		114	PI483084	IV	7.6	6
115	PI398339	V	6.7	15		115	PI85476	VI	7.6	6
116	PI398918	V	6.7	14		116	PI407891	V	7.6	6
117	PI398711	V	6.8	16		117	PI564261	VI	7.6	6
118	PI398611	VI	6.8	16		118	PI594645	VI	7.6	6
119	PI243526	VI	6.8	16		119	PI515961	IV	7.6	6
120	PI506908	VI	6.8	16		120	PI408337	V	7.6	6
121	PI200534	V	6.9	16		121	PI548456	VI	7.7	7
122	PI398951	V	6.9	15		122	PI424577	V	7.7	7
123	PI360839	VI	6.9	16		123	PI398421	IV	7.7	7
124	PI96257	VI	6.9	15		124	PI567791	VI	7.7	7
125	PI407891	V	6.9	15		125	PI548984	VI	7.7	7
126	PI576857	VI	7	16		126	FC31709	VI	7.7	7
127	PI594288	IV	7	16		127	PI398345	V	7.7	7
128	PI458097	V	7	16		128	PI96035	VI	7.7	7
129	PI408006	IV	7	13		129	PI559370	V	7.7	7
130	PI548655	V	7	14		130	PI96257	VI	7.7	7
131	PI172902	V	7	15		131	PI407884	V	7.7	7
132	PI424614	IV	7	14		132	PI553038	V	7.7	7
133	PI423785	V	7	17		133	PI407975B	V	7.7	7
134	PI507006	VI	7	12		134	PI408024	V	7.7	7
135	PI398398	IV	7.1	15		135	PI90401	IV	7.7	7
136	PI423728B	IV	7.1	13		136	PI158751	V	7.7	7
137	PI615582	V	7.1	15		137	PI398554	V	7.7	7
138	PI595081	IV	7.1	13		138	PI507394	VI	7.7	7
139	PI407949	IV	7.1	15		139	PI603156	IV	7.7	7
140	PI592980	IV	7.2	15		140	PI561702	VI	7.7	7
141	PI398900	V	7.2	15		141	PI423898	VI	7.7	7
142	PI613195	V	7.2	15		142	PI587749	VI	7.7	7
143	PI506578	VI	7.2	12		143	PI506513	VI	7.7	7
144	PI594417	VI	7.2	16		144	PI398370	V	7.7	7
145	PI398552	V	7.3	17		145	PI592951	IV	7.7	7
146	PI398513	V	7.3	16		146	PI603154	V	7.7	7
147	PI436565	VI	7.3	16		147	PI594398B	IV	7.7	7
148	PI398629	V	7.3	16		148	PI312222	VI	7.7	7
149	PI506695	VI	7.3	16		149	PI603397	IV	8.3	7
150	PI340030	V	7.3	15		150	PI424213	V	8.3	5
151	PI398417	IV	7.3	16		151	PI507495	VI	8.3	7
152	PI399022	IV	7.3	15		152	PI398398	IV	8.3	7
153	PI507230	V	7.3	16		153	PI424445	V	8.3	7
154	PI548487	VI	7.3	15		154	PI424464	VI	8.3	6
155	PI507068	VI	7.4	16		155	PI594610	VI	8.3	6
156	PI408041	V	7.4	16		156	PI606749	IV	8.3	6
157	PI398581	V	7.4	15		157	PI506478	IV	8.3	6
158	PI601982	VI	7.4	17		158	PI594922	V	8.3	7
159	PI506926	VI	7.4	12		159	PI586981	IV	8.3	6
160	PI417070	IV	7.4	13		160	PI567527	IV	8.3	5
161	PI597469	V	7.4	15		161	PI574477	IV	8.3	3
162	PI399018	IV	7.4	16		162	PI508268	V	8.3	7
163	PI594422	VI	7.5	14		163	PI398502	V	8.3	7
164	PI227555	V	7.5	14		164	PI87542	V	8.3	7
165	PI408013	IV	7.5	15		165	PI507030	VI	8.3	6
166	PI340003	V	7.5	15		166	PI507069	VI	8.3	6
167	PI548984	VI	7.6	17		167	PI594609	IV	8.3	6
168	PI603610A	VI	7.6	16		168	PI340050	VI	8.3	7
169	PI603409	IV	7.6	16		169	PI381683	VI	8.3	6
170	PI567329	VI	7.6	16		170	PI507235	V	8.3	7
171	PI507413	IV	7.7	15		171	PI360848	IV	8.3	5
172	PI587866	VI	7.7	16		172	PI416760	VI	8.3	6
173	PI506736	VI	7.7	14		173	PI416838	V	8.3	6
174	PI423898	VI	7.7	16		174	PI507422	VI	8.3	6
175	PI567527	IV	7.7	13		175	PI398711	V	8.3	7
176	PI548401	IV	7.7	14		176	PI603409	IV	8.3	7
177	PI407941A	V	7.7	13		177	PI423785	V	8.3	7
178	FC33243	IV	7.7	13		178	PI423929	IV	8.3	7
179	PI553050	VI	7.7	15		179	PI417330	VI	8.3	7
180	PI399061	VI	7.8	16		180	PI340009	V	8.3	7
181	PI424606	V	7.8	17		181	PI424350	IV	8.3	7
182	PI507343	VI	7.8	14		182	PI540555	IV	8.3	4
183	PI506689	VI	7.8	14		183	PI506500	VI	8.3	7
184	PI312222	VI	7.8	16		184	PI587995	V	8.3	7
185	PI408317	V	7.8	16		185	PI407835	V	8.3	7
186	PI407884	V	7.8	15		186	PI506704	VI	8.3	7
187	PI95969	VI	7.8	15		187	PI408079A	IV	8.3	7
188	PI417302	IV	7.8	14		188	PI398513	V	8.3	7
189	PI398399	V	7.9	15		189	PI507013	VI	8.3	7
190	PI398433	V	7.9	16		190	PI398541	V	8.3	7
191	PI464932	VI	7.9	16		191	PI507343	VI	8.3	7
192	PI398870	V	7.9	15		192	PI398629	V	8.3	7
193	PI548986	VI	7.9	17		193	PI458097	V	8.9	7
194	PI181546	V	7.9	15		194	PI507413	IV	8.9	7
195	PI507103	VI	7.9	14		195	PI398586	V	8.9	7
196	PI594610	VI	7.9	16		196	PI423863B	IV	8.9	7
197	PI416927	VI	7.9	15		197	PI633610	VI	8.9	7
198	PI424577	V	7.9	16		198	PI424578	V	8.9	7
199	PI594606	IV	7.9	15		199	PI398619	IV	8.9	7
200	PI506667	VI	7.9	17		200	PI398189	V	8.9	7
201	PI70467	IV	7.9	14		201	PI594417	VI	8.9	7
202	PI398445	V	8	15		202	PI613195	V	8.9	7
203	PI578329B	V	8	17		203	PI518673	IV	8.9	7
204	PI507360	VI	8	16		204	PI95969	VI	8.9	7
205	PI381683	VI	8	16		205	PI594567B	V	8.9	7
206	PI603154	V	8	15		206	PI398399	V	8.9	7
207	PI583366	IV	8	15		207	PI594704	V	8.9	7
208	PI603665	VI	8	15		208	PI597469	V	8.9	7
209	PI432359	IV	8	13		209	PI200446	VI	8.9	7
210	PI572239	V	8	15		210	PI594288	IV	8.9	7
211	PI424176	V	8	17		211	PI398515	V	8.9	7
212	PI507013	VI	8	17		212	PI157432	V	8.9	7
213	PI507356	VI	8.1	11		213	PI181546	V	8.9	7
214	PI594922	V	8.1	15		214	PI398661	V	8.9	7
215	PI603733	VI	8.1	16		215	PI587766	VI	8.9	7
216	PI506704	VI	8.1	13		216	PI594567C	VI	8.9	7
217	PI424464	VI	8.1	16		217	PI578495	IV	8.9	7
218	PI398928	V	8.1	15		218	PI243526	VI	8.9	7
219	PI399113	V	8.1	14		219	PI408154	V	8.9	7
220	PI587563A	VII	8.1	13		220	PI398611	VI	8.9	7
221	PI399027	IV	8.1	13		221	PI398963	IV	9	6
222	PI407994	V	8.2	16		222	PI595081	IV	9	6
223	PI507235	V	8.2	13		223	PI592980	IV	9	6
224	PI423926	IV	8.2	17		224	PI398445	V	9	6
225	PI407951	V	8.2	16		225	PI424614	IV	9.2	5
226	PI603397	IV	8.2	17		226	PI70467	IV	9.2	5
227	PI360838	IV	8.3	16		227	FC33243	IV	9.4	4
228	PI506503	VI	8.3	16		228	PI424535A	IV	9.4	4
229	PI518296	VI	8.3	17		229	PI507364	IV	9.5	7
230	PI603417	IV	8.3	17		230	PI97161	VI	9.5	7
231	PI518664	V	8.3	14		231	PI417203	VI	9.5	7
232	PI398502	V	8.3	17		232	PI587614	VI	9.5	7
233	PI548633	IV	8.3	17		233	PI595765	V	9.5	7
234	PI424213	V	8.3	14		234	PI398284	V	9.5	7
235	PI398586	V	8.3	17		235	PI567517	V	9.5	7
236	PI587749	VI	8.4	17		236	FC31933	VI	9.5	7
237	PI438280	VI	8.4	16		237	PI398982	IV	9.5	7
238	PI578329A	V	8.4	17		238	PI543795	V	9.5	7
239	PI506910	VI	8.4	17		239	PI603733	VI	9.5	7
240	PI398968	V	8.4	16		240	PI506689	VI	9.5	7
241	PI570668	VI	8.4	17		241	PI398453	V	9.5	7
242	PI416838	V	8.4	16		242	PI506708	VI	9.5	7
243	PI181545	V	8.4	16		243	PI506736	VI	9.5	7
244	PI398978	VI	8.4	14		244	PI398548	V	9.5	7
245	PI398344	V	8.5	16		245	PI507105	VI	9.5	7
246	PI399024	V	8.5	16		246	PI172902	V	9.5	7
247	PI398515	V	8.5	16		247	PI181545	V	9.5	7
248	PI483084	IV	8.5	16		248	PI398192	VI	9.5	7
249	PI548546	IV	8.5	17		249	PI507302	VI	9.5	7
250	PI398396	IV	8.5	14		250	PI200534	V	9.5	7
251	PI417283	IV	8.5	14		251	PI399061	VI	9.5	7
252	PI594420	IV	8.6	17		252	PI507346	VI	9.5	7
253	PI507423	VI	8.6	15		253	PI548986	VI	9.5	7
254	PI506589	VI	8.6	16		254	PI416809	VI	9.5	7
255	PI340044	V	8.6	16		255	PI398962	V	9.5	7
256	PI200505	VI	8.6	16		256	PI398285	V	9.5	7
257	PI548602	IV	8.6	15		257	PI567750	IV	9.5	7
258	PI506643	VI	8.7	16		258	PI604100	IV	9.7	6
259	PI567750	IV	8.7	17		259	PI339987	IV	9.7	3
260	PI399009	V	8.7	15		260	PI227555	V	9.7	6
261	PI603702A	VI	8.7	16		261	PI507470	VI	9.7	6
262	PI594020	IV	8.7	13		262	PI548517	IV	9.7	6
263	PI398373	V	8.7	17		263	PI398894	V	9.7	6
264	PI398963	IV	8.7	15		264	PI407949	IV	9.7	6
265	PI574483	IV	8.8	14		265	PI408013	IV	9.7	6
266	PI507302	VI	8.8	16		266	PI423888	IV	9.7	6
267	PI594022	IV	8.8	17		267	PI594606	IV	10	5
268	PI181559	VI	8.8	15		268	PI416907	VI	10.1	7
269	PI398458	V	8.8	17		269	PI398869	V	10.1	7
270	PI87968	VI	8.8	16		270	PI399028	IV	10.1	7
271	PI458293	V	8.9	16		271	PI157451	V	10.1	7
272	PI187156	VI	8.9	16		272	PI507142	VI	10.1	7
273	PI603161	V	8.9	16		273	PI507103	VI	10.1	7
274	PI229339	V	8.9	15		274	PI507518	V	10.1	7
275	PI559934	V	8.9	15		275	PI228064	V	10.1	7
276	PI398619	IV	8.9	14		276	PI340008	V	10.1	7
277	PI548627	IV	8.9	17		277	PI458128	V	10.1	7
278	PI506513	VI	9	17		278	PI399026	V	10.1	7
279	PI201421	VI	9	15		279	PI87968	VI	10.1	7
280	PI507422	VI	9	15		280	PI603665	VI	10.1	7
281	PI417469	VI	9	14		281	PI407797	V	10.1	7
282	PI398554	V	9	17		282	PI398381	V	10.1	7
283	PI398962	V	9	16		283	PI398433	V	10.1	7
284	PI398765	IV	9	14		284	PI594702	V	10.1	7
285	PI594779	IV	9.1	14		285	PI181559	VI	10.1	7
286	PI592951	IV	9.1	17		286	PI398458	V	10.1	7
287	PI548549	IV	9.1	14		287	PI65342	V	10.1	7
288	PI594398B	IV	9.1	17		288	PI506910	VI	10.1	7
289	PI398889	IV	9.1	13		289	PI597486	IV	10.1	7
290	PI597480B	IV	9.2	14		290	PI416861	V	10.4	6
291	PI594567C	VI	9.2	17		291	PI408131A	IV	10.4	4
292	PI594704	V	9.2	16		292	PI538401A	III	10.4	6
293	PI398394	IV	9.2	12		293	PI615582	V	10.4	6
294	PI597486	IV	9.2	17		294	PI423925	VI	10.4	6
295	PI442016	IV	9.2	12		295	PI507037	VI	10.4	6
296	PI416760	VI	9.2	16		296	PI507138	VI	10.4	6
297	PI594567D	V	9.3	17		297	PI398900	V	10.7	7
298	PI342003	V	9.3	16		298	PI340032	V	10.7	7
299	PI399026	V	9.4	16		299	PI399003	V	10.7	7
300	PI603156	IV	9.4	17		300	PI212716	VI	10.7	7
301	PI423978	VI	9.4	17		301	PI424268	IV	10.7	7
302	PI398746	IV	9.4	13		302	PI417475	VI	10.7	7
303	PI518673	IV	9.4	15		303	PI398928	V	10.7	7
304	PI407889	V	9.4	15		304	PI424606	V	10.7	7
305	PI342002	V	9.5	16		305	PI458214	V	10.7	7
306	PI597470	V	9.5	16		306	PI399038	V	10.7	7
307	PI603155	IV	9.5	17		307	PI603610A	VI	10.7	7
308	PI598358	V	9.5	16		308	PI506675	VI	10.7	7
309	PI606749	IV	9.5	15		309	PI398978	VI	10.7	7
310	PI158751	V	9.5	17		310	PI407946-1	V	10.7	7
311	PI587614	VI	9.5	17		311	PI408031	V	10.7	7
312	PI602493	V	9.5	14		312	PI603907	V	10.7	7
313	PI398869	V	9.5	16		313	PI507068	VI	10.7	7
314	PI458128	V	9.5	17		314	PI407941A	V	10.7	7
315	PI507299	VI	9.6	13		315	PI360839	VI	10.7	7
316	PI408339	V	9.6	15		316	PI398571	V	10.7	7
317	PI548990	VI	9.6	15		317	PI423900	VI	10.7	7
318	PI594702	V	9.6	15		318	PI603155	IV	10.7	7
319	PI458252	IV	9.6	12		319	PI417302	IV	10.8	5
320	PI398517	V	9.6	16		320	PI419043	IV	10.8	5
321	PI424351	IV	9.6	14		321	PI590931	IV	11.1	6
322	PI430736	VI	9.7	17		322	PI398870	V	11.1	6
323	PI157451	V	9.7	16		323	PI398419	IV	11.1	3
324	PI458099	V	9.7	16		324	PI398483	V	11.1	6
325	PI506664	VI	9.7	17		325	PI507254	VI	11.1	6
326	PI603907	V	9.7	15		326	PI587563A	VII	11.1	6
327	PI507209	V	9.7	13		327	PI304217	V	11.3	7
328	PI507069	VI	9.7	16		328	PI417405	VI	11.3	7
329	PI548976	V	9.7	15		329	PI342003	V	11.3	7
330	PI157430	V	9.8	15		330	PI398968	V	11.3	7
331	PI398495	IV	9.8	13		331	PI399024	V	11.3	7
332	PI398381	V	9.8	17		332	PI399029	V	11.3	7
333	PI561702	VI	9.8	17		333	PI603590	VI	11.3	7
334	PI560206	IV	9.8	14		334	PI399113	V	11.3	7
335	PI515961	IV	9.9	16		335	PI398373	V	11.3	7
336	PI594651	V	9.9	14		336	PI407857	V	11.3	7
337	PI548532	IV	9.9	17		337	PI553052	V	11.3	7
338	PI97081	V	9.9	14		338	PI187156	VI	11.3	7
339	PI423826A	III	9.9	13		339	PI407951	V	11.3	7
340	PI417203	VI	10	16		340	PI97081	V	11.3	7
341	PI205384	VI	10	17		341	PI398193	V	11.3	7
342	PI507470	VI	10	15		342	PI507049	VI	11.3	7
343	PI423925	VI	10	12		343	PI507299	VI	11.3	7
344	PI408079A	IV	10	16		344	PI417293	IV	11.3	7
345	PI587766	VI	10	17		345	PI398857	IV	11.5	4
346	PI398834	V	10	16		346	PI574483	IV	11.5	4
347	PI399017	IV	10.1	12		347	PI597480A	IV	11.5	4
348	PI407821A	IV	10.1	15		348	PI417254	IV	11.5	4
349	PI398193	V	10.1	14		349	PI424305	IV	11.8	6
350	PI340050	VI	10.1	17		350	PI587896	VI	11.8	6
351	PI506772	VI	10.2	16		351	PI594398A	IV	11.8	6
352	PI506478	IV	10.2	16		352	PI507006	VI	11.8	6
353	PI614732	V	10.2	15		353	PI594431	V	11.8	6
354	PI424161	VI	10.2	17		354	PI597480B	IV	11.8	6
355	PI507338	VI	10.2	15		355	PI229339	V	11.9	7
356	PI416758	V	10.2	17		356	PI398745	V	11.9	7
357	PI606748	IV	10.2	12		357	PI340003	V	11.9	7
358	PI548547	IV	10.2	15		358	PI597388	V	11.9	7
359	PI398571	V	10.2	15		359	PI548487	VI	11.9	7
360	PI507364	IV	10.3	17		360	PI572239	V	11.9	7
361	PI423900	VI	10.3	17		361	PI399018	IV	11.9	7
362	PI594567B	V	10.3	17		362	PI506578	VI	11.9	7
363	PI567517	V	10.3	17		363	PI205384	VI	11.9	7
364	PI559370	V	10.4	17		364	PI408317	V	11.9	7
365	PI423728A	IV	10.4	13		365	PI423863A	IV	11.9	7
366	PI417254	IV	10.4	14		366	PI553050	VI	11.9	7
367	PI507003	VI	10.4	11		367	PI398834	V	11.9	7
368	PI407857	V	10.4	17		368	PI507478	VI	11.9	7
369	PI507105	VI	10.4	15		369	PI340028	V	11.9	7
370	PI423863B	IV	10.4	17		370	PI398918	V	11.9	7
371	PI399029	V	10.5	16		371	PI423978	VI	11.9	7
372	PI593995A	V	10.5	17		372	PI399009	V	11.9	7
373	PI553052	V	10.5	15		373	PI407889	V	11.9	7
374	PI398483	V	10.5	14		374	PI407994	V	11.9	7
375	PI416903	VI	10.5	15		375	PI201421	VI	11.9	7
376	PI507049	VI	10.5	13		376	PI81774	V	11.9	7
377	PI548456	VI	10.5	17		377	PI408037	V	11.9	7
378	PI407797	V	10.5	17		378	PI506926	VI	11.9	7
379	PI548586	IV	10.6	15		379	PI507209	V	11.9	7
380	PI398370	V	10.6	16		380	PI416758	V	11.9	7
381	PI548978	VI	10.6	16		381	PI340030	V	12.5	7
382	PI423907	VI	10.7	16		382	PI398339	V	12.5	7
383	PI543795	V	10.7	16		383	PI399045	V	12.5	7
384	PI507346	VI	10.7	16		384	PI593995A	V	12.5	7
385	PI507380	VI	10.7	16		385	PI506772	VI	12.5	7
386	PI355070	V	10.7	13		386	PI603454	IV	12.5	5
387	PI507518	V	10.7	12		387	PI423728B	IV	12.5	7
388	PI507254	VI	10.7	16		388	PI398951	V	12.5	7
389	PI417475	VI	10.7	16		389	PI548518	IV	12.5	4
390	PI417278	IV	10.8	13		390	PI398994	IV	12.5	3
391	PI603454	IV	10.8	15		391	PI518664	V	12.5	6
392	PI507138	VI	10.8	16		392	PI559934	V	12.5	7
393	PI416768	V	10.8	17		393	PI592946	IV	12.5	7
394	PI407946-1	V	10.8	17		394	PI398517	V	12.5	7
395	PI594431	V	10.9	16		395	PI507380	VI	12.5	7
396	PI578495	IV	10.9	17		396	PI424394	V	13.1	7
397	PI559931	IV	10.9	13		397	PI340044	V	13.1	7
398	PI592946	IV	10.9	17		398	PI458099	V	13.1	7
399	PI416861	V	10.9	16		399	PI399022	IV	13.1	7
400	PI398284	V	11	17		400	PI408078	V	13.1	7
401	PI228064	V	11	16		401	PI407821A	IV	13.2	6
402	PI424411	IV	11	14		402	PI507003	VI	13.2	6
403	PI633610	VI	11	16		403	PI408339	V	13.2	6
404	FC31933	VI	11	17		404	PI398396	IV	13.3	5
405	PI424268	IV	11.3	17		405	PI398889	IV	13.3	5
406	PI578334	VI	11.3	17		406	PI408006	IV	13.5	4
407	PI594645	VI	11.3	15		407	PI407944	V	13.7	7
408	PI416809	VI	11.5	17		408	PI342002	V	13.7	7
409	PI65342	V	11.5	17		409	PI548401	IV	13.7	7
410	PI407944	V	11.6	16		410	PI417469	VI	13.7	7
411	PI507037	VI	11.6	13		411	PI157430	V	13.7	7
412	PI587896	VI	11.6	16		412	PI408168	V	13.7	7
413	PI604100	IV	11.7	16		413	PI407883	IV	14.2	5
415	PI408154	V	11.8	17		414	PI507423	VI	14.3	7
416	PI419043	IV	11.8	15		415	PI424161	VI	14.3	7
417	PI424394	V	11.8	16		416	PI398209	V	14.3	7
418	PI417405	VI	11.9	17		417	PI438280	VI	14.3	7
420	PI507495	VI	11.9	15		418	PI398344	V	14.3	7
421	PI603590	VI	11.9	16		419	PI398916	IV	14.6	4
422	PI567521	V	11.9	15		420	PI398940	IV	14.6	4
423	PI458214	V	11.9	17		421	PI398388	IV	14.6	4
425	PI157432	V	12	15		422	PI548990	VI	14.6	6
426	PI587995	V	12.1	16		423	PI598358	V	14.9	7
427	PI507142	VI	12.2	14		424	PI423907	VI	14.9	7
428	PI408078	V	12.2	16		425	PI548976	V	14.9	7
429	PI417330	VI	12.2	16		426	PI594779	IV	15	5
430	PI506708	VI	12.2	17		427	PI398394	IV	15.3	3
431	PI97161	VI	12.3	16		428	PI398953	IV	15.3	6
434	PI399045	V	12.4	17		429	PI423902	IV	15.3	6
435	PI597480A	IV	12.4	12		430	PI417065	IV	15.3	3
436	PI507478	VI	12.5	16		431	PI597483	IV	15.3	3
437	PI408037	V	12.6	16		432	PI548453	VI	15.5	7
439	PI200446	VI	12.7	16		433	PI458293	V	15.5	7
440	PI548517	IV	12.7	16		434	PI559931	IV	15.6	4
441	PI423863A	IV	12.8	17		435	PI432359	IV	15.6	4
444	PI81774	V	13.1	17		436	PI398746	IV	15.6	4
445	PI416907	VI	13.2	17		437	PI458252	IV	15.6	4
447	PI408168	V	13.9	16		438	PI238932	V	16.1	7
448	PI304217	V	14.4	16		439	PI553043	V	16.1	7
449	PI597388	V	14.4	16		440	PI417394	V	16.7	7
452	PI590931	IV	14.9	15		441	PI399027	IV	16.7	4
453	PI424305	IV	15.1	14		442	PI594020	IV	16.7	3
455	PI594398A	IV	15.4	16		443	PI417070	IV	16.7	4
414	PI594567A	VI	11.8	15		444	PI548978	VI	17.3	7
419	PI238932	V	11.9	17		445	PI594567A	VI	17.3	7
424	PI423902	IV	12	16		446	PI424351	IV	17.7	4
432	PI553043	V	12.3	14		447	PI416872	IV	17.7	4
433	PI398940	IV	12.3	14		448	PI430736	VI	17.9	7
438	PI548453	VI	12.7	17		449	PI578334	VI	18.5	7
442	PI398953	IV	12.8	16		450	PI614732	V	18.8	6
443	PI407883	IV	13.1	14		451	PI442016	IV	19.4	3
446	PI398209	V	13.6	15		452	PI399017	IV	19.8	4
450	PI416872	IV	14.7	14		453	PI597477	IV	20	5
451	PI596414	V	14.8	16		454	PI417278	IV	21.9	4
454	PI398916	IV	15.2	13		455	PI423728A	IV	22.9	4
456	PI543856	IV	15.5	12		456	PI398495	IV	25	4
457	PI417394	V	16.7	16		457	PI559371	VI	25	6
458	PI614808	IV	16.8	14		458	PI614808	IV	25	5
459	PI597477	IV	17.8	14		459	PI596414	V	25	7
460	PI559371	VI	19	14		460	PI543856	IV	27.1	4

## Sheet: S5
Supplemental Table 5 - Summary of SNPs associated with CLB disease severity
Enva	SNPb	Chromosome	Position	P.value	mafc	Allelic effect		a Environment
ALA_2018	ss715580619	1	55775590	0.000254999	0.266304	-0.206096		b single nucleotide polymorphism
ALA_2018	ss715580622	1	55810440	7.88364e-05	0.38587	-0.200586		c Minor allele frequency
ALA_2018	ss715580625	1	55831554	0.000196394	0.366304	-0.188531
ALA_2017	ss715582638	2	4430441	2.16e-07	0.0660377	2.5811
BLA_2018	ss715583313	2	46601391	7.02e-05	0.436957	-0.0684513
BLA_2016	ss715583498	2	48051672	0.00029839	0.106635	-7.91729
BLA_2016	ss715583501	2	48101476	0.000273987	0.104265	-7.83149
BLA_2016	ss715583502	2	48101923	0.000273987	0.104265	7.83149
BLA_2016	ss715583504	2	48122718	0.00020119	0.103081	8.07053
ALA_2017	ss715585140	3	3195054	0.000138322	0.0714286	1.7666
BLA_2018	ss715585383	3	3617955	5.61e-05	0.076087	0.146518
BLA_2018	ss715585954	3	38651529	3.91e-05	0.170652	-0.109014
ALA_2017	ss715593322	6	15072106	0.000128065	0.413747	0.935848
FAR_2018	ss715593832	6	19858251	0.000203999	0.0836957	-0.318104
FAR_2018	ss715593896	6	21820219	0.00027667	0.0782609	0.314572
FAR_2018	ss715593900	6	21986774	0.00027667	0.0782609	-0.314572
FAR_2018	ss715593901	6	22036914	0.000241195	0.0793478	0.316032
FAR_2018	ss715593925	6	22783857	0.000239487	0.0782609	0.320341
FAR_2018	ss715593943	6	23333717	0.000179224	0.0793478	-0.325408
FAR_2018	ss715593955	6	23769222	0.000258807	0.0815217	0.31547
FAR_2018	ss715594002	6	24628613	0.000296052	0.0771739	0.316224
FAR_2018	ss715593998	6	24802794	0.000289905	0.0771739	0.317409
FAR_2018	ss715594036	6	26380083	0.000107833	0.0826087	0.331328
FAR_2018	ss715593967	6	26660217	0.000280268	0.0771739	0.318613
FAR_2018	ss715593987	6	27526124	0.000289905	0.0771739	0.317409
FAR_2018	ss715593975	6	27937415	0.000289905	0.0771739	-0.317409
FAR_2018	ss715594042	6	28131325	0.000289905	0.0771739	0.317409
FAR_2018	ss715594047	6	28403264	0.000223338	0.0717391	0.337895
FAR_2018	ss715594050	6	28553320	0.000289905	0.0771739	-0.317409
FAR_2018	ss715594057	6	28804685	0.000289905	0.0771739	0.317409
FAR_2018	ss715594062	6	28978753	0.000231464	0.0771739	0.323814
BLA_2018	ss715594189	6	34566459	5.11e-05	0.0619565	-0.211463
ALA_2017	ss715596670	7	1751679	6.01e-06	0.041779	-2.39241
FAR_2018	ss715595899	7	13530340	0.000254062	0.0826087	0.330166
BLA_2018	ss715597528	7	37054104	0.00017254	0.328261	-0.0950159
BLA_2018	ss715599146	8	10029124	3.3e-05	0.171739	0.09866
SMS_2018	ss715599461	8	13496708	1.12e-05	0.116304	0.462171
SMS_2016	ss715600633	8	21178053	0.000293704	0.162634	-4.97087
FAR_2018	ss715600833	8	22078860	0.000182361	0.28913	0.211906
ALA_2017	ss715602239	8	44698680	9.55e-05	0.179245	1.20963
BLA_2016	ss715602986	9	1177685	0.000238047	0.0734597	9.17878
ALA_2017	ss715606337	10	3557131	4.41e-05	0.114555	1.45652
ALA_2018	ss715610722	11	4413275	2.9444e-05	0.209783	0.244309
BLA_2018	ss715610792	11	4855707	0.000156568	0.232609	0.0886501
SMS_2016	ss715608754	11	10457269	0.000205867	0.194892	-4.92544
SMS_2017	ss715609460	11	11312463	0.000209007	0.414938	-5.58038
BLA_2017	ss715611658	12	1734406	9.75e-05	0.186957	-0.640239
BLA_2017	ss715611660	12	1742389	0.000105824	0.190217	0.64053
ALA_2017	ss715615305	13	32525645	0.000194937	0.203504	-1.01099
SMS_2018	ss715615939	13	37551787	0.000247747	0.428261	-0.250276
FAR_2018	ss715618632	14	3946031	0.000192674	0.198913	-0.203334
FAR_2018	ss715618635	14	3949935	7.67504e-05	0.207609	0.213028
FAR_2018	ss715618740	14	4185471	0.000190744	0.266304	0.205712
SMS_2018	ss715618818	14	42687702	0.000185369	0.18913	0.297895
SMS_2018	ss715618837	14	43013299	4.37e-05	0.466304	-0.310808
BLA_2018	ss715618917	14	43604766	0.000160163	0.267391	-0.0695597
ALA_2017	ss715620460	15	12632475	0.000288967	0.343666	1.04407
SMS_2018	ss715624292	16	30546641	3.78e-05	0.0565217	0.56404
SMS_2018	ss715624926	16	36995747	0.000137134	0.276087	-0.267631
ALA_2018	ss715627973	17	4815927	6.71381e-05	0.167391	-0.277165
SMS_2016	ss715629119	18	1541447	0.000142559	0.258065	-4.45204
SMS_2017	ss715632113	18	5961788	0.000205109	0.159751	8.6084
SMS_2017	ss715632129	18	5971300	0.000256427	0.157676	-8.33387
SMS_2017	ss715632179	18	5998461	0.000171129	0.161826	-8.68248
SMS_2016	ss715632560	18	6830722	0.000110562	0.340054	4.32532
ALA_2017	ss715632700	18	7908273	0.000105475	0.456873	0.983391
SMS_2018	ss715631877	18	53264912	0.000164058	0.121739	-0.414641
SMS_2018	ss715631897	18	53424779	0.000186451	0.129348	-0.392255
BLA_2018	ss715634629	19	3788771	0.00015409	0.318478	0.0938151
SMS_2018	ss715634631	19	37801955	0.000114409	0.303261	-0.272565
SMS_2018	ss715634698	19	38155509	0.000120559	0.355435	-0.266587
BLA_2018	ss715634777	19	39025216	1.65e-05	0.377174	0.0860685
ALA_2018	ss715635335	19	44481150	0.000114725	0.171739	0.289063
ALA_2018	ss715635341	19	44533069	4.04852e-05	0.180435	-0.299715
ALA_2018	ss715635345	19	44567740	4.62483e-05	0.179348	-0.297453
ALA_2018	ss715635347	19	44571217	6.08958e-05	0.179348	-0.296172
ALA_2018	ss715635349	19	44580800	3.48454e-05	0.178261	-0.302443
ALA_2018	ss715635356	19	44605399	0.000105397	0.18587	-0.278468
ALA_2018	ss715635357	19	44608641	0.000108979	0.181522	0.278973
ALA_2018	ss715635359	19	44615812	8.6314e-05	0.179348	-0.285106
ALA_2018	ss715635361	19	44666185	0.00011652	0.181522	-0.27437
ALA_2018	ss715635362	19	44669507	0.00024	0.181522	-0.261356
ALA_2018	ss715635364	19	44682538	0.000112291	0.171739	0.287268
ALA_2018	ss715635370	19	44734953	0.000212156	0.170652	0.280024
ALA_2018	ss715635397	19	44915814	0.000255281	0.363043	-0.188258
ALA_2018	ss715635400	19	44937972	0.000140604	0.197826	-0.264514
ALA_2018	ss715635406	19	45006486	0.000186904	0.170652	0.278921
ALA_2018	ss715635408	19	45042351	0.000186261	0.134783	-0.28183
ALA_2018	ss715635425	19	45204441	4.28351e-05	0.188043	0.290099
ALA_2018	ss715635456	19	45273019	0.000145447	0.204348	-0.255675
ALA_2018	ss715635518	19	45611412	6.4053e-05	0.168478	-0.270505
BLA_2016	ss715636035	19	50442908	0.000282731	0.165877	6.80388
BLA_2016	ss715638969	20	516381	0.000255637	0.152844	6.48317
BLA_2016	ss715638972	20	522873	0.000279736	0.151659	-6.48792
ALA_2018	ss715637470	20	34691718	0.000241571	0.146739	-0.296388
ALA_2018	ss715637500	20	34910001	6.19632e-05	0.498913	0.201042
ALA_2018	ss715637502	20	34933572	8.67597e-05	0.142391	-0.316792
ALA_2018	ss715637518	20	35089898	0.00022256	0.13913	-0.299392
BLA_2018	ss715638765	20	46556257	1.46e-05	0.0608696	-0.181832

## Sheet: S6
Supplemental Table 6 - Summary of SNPs associated with CLB disease incidence
Enva	SNPb	Chromosome	Position	P.value	mafc	Allelic effect		a Environment
BLA_2018	ss715578997	1	33441397	1.31e-05	0.130435	0.14168		b single nucleotide polymorphism
ALA_2017	ss715582364	2	4272825	2.95e-05	0.0619946	5.88708		c Minor allele frequency
ALA_2017	ss715582604	2	4412773	0.000101811	0.0539084	-5.95695
ALA_2017	ss715582638	2	4430441	3.76e-05	0.0660377	6.04473
ALA_2017	ss715582746	2	4491157	0.00021449	0.0566038	-5.55477
ALA_2017	ss715582840	2	4562767	0.00021449	0.0566038	5.55477
ALA_2017	ss715582843	2	4567082	0.00021449	0.0566038	-5.55477
ALA_2017	ss715582881	2	4603309	2e-05	0.06469	5.93953
ALA_2017	ss715582911	2	4626809	0.000102924	0.0687332	5.33891
ALA_2017	ss715582933	2	4650971	0.000150327	0.0700809	-5.13263
ALA_2017	ss715583180	2	4893329	0.000155903	0.192722	-3.70723
ALA_2017	ss715583186	2	4898292	0.000271633	0.212938	-3.34912
ALA_2017	ss715583188	2	4898806	0.000150658	0.19407	3.69424
ALA_2017	ss715583191	2	4901826	0.000155903	0.192722	3.70723
ALA_2017	ss715583193	2	4903985	0.000150658	0.19407	-3.69424
ALA_2017	ss715583197	2	4906938	0.000155903	0.192722	3.70723
ALA_2017	ss715583219	2	4931070	0.000155903	0.192722	-3.70723
ALA_2017	ss715583241	2	4949399	0.000283308	0.21159	-3.35559
ALA_2017	ss715583259	2	4960061	0.000205661	0.190027	-3.68226
FAR_2018	ss715581058	2	12302147	4.28372e-06	0.122826	-0.158589
BLA_2018	ss715581206	2	13761444	1.27e-05	0.217391	-0.113813
BLA_2018	ss715585925	3	38438653	3.52e-06	0.496739	-0.122599
SMS_2016	ss715589059	4	5241170	0.000101652	0.0577957	10.7489
SMS_2017	ss715589059	4	5241170	0.000165715	0.0788382	1.48341
BLA_2018	ss715589523	4	8869223	4.55e-06	0.0869565	0.205015
BLA_2016	ss715591012	5	34449413	0.000289564	0.0912322	10.9843
SMS_2016	ss715593895	6	21786787	0.000266009	0.370968	5.63802
BLA_2018	ss715594889	6	48444236	4.86e-05	0.403261	0.0968684
BLA_2017	ss715598725	7	7989492	0.000239866	0.0836957	-1.54211
SMS_2016	ss715596272	7	10565215	0.000235293	0.180108	7.01652
BLA_2018	ss715596619	7	17049517	6.45e-05	0.478261	0.0944037
BLA_2018	ss715597487	7	36869304	8.45e-07	0.075	-0.248593
SMS_2018	ss715599461	8	13496708	2.92135e-06	0.116304	0.348592
SMS_2018	ss715599493	8	13895916	0.000291553	0.447826	-0.166294
SMS_2018	ss715599498	8	13936665	0.000245404	0.26413	0.20001
ALA_2018	ss715599836	8	16529057	0.000273987	0.169565	-0.16008
ALA_2017	ss715600079	8	18453233	0.000227746	0.121294	3.98535
ALA_2017	ss715600081	8	18482110	0.000112709	0.110512	-4.27299
SMS_2018	ss715600651	8	21319282	0.000127592	0.121739	-0.25829
BLA_2018	ss715600881	8	22475484	1.27e-05	0.408696	-0.108667
ALA_2018	ss715602104	8	43743642	0.000298786	0.413043	-0.128672
SMS_2018	ss715605040	9	49901270	0.000237482	0.361957	0.192603
ALA_2017	ss715606337	10	3557131	0.000238541	0.114555	3.88239
ALA_2017	ss715606734	10	3899657	2.77e-05	0.204852	3.74429
ALA_2017	ss715606744	10	3901046	2.83e-05	0.210243	-3.68009
ALA_2017	ss715606797	10	3913977	0.000121381	0.184636	3.5907
ALA_2017	ss715606802	10	3916161	0.000206188	0.187332	3.44671
FAR_2018	ss715608279	10	5493816	0.000216042	0.246739	-0.108406
BLA_2018	ss715608347	10	5954818	0.000207849	0.122826	-0.159054
SMS_2017	ss715607846	10	48598316	0.000248914	0.184647	1.03952
BLA_2018	ss715608102	10	50227775	1.59e-05	0.327174	0.0967847
SMS_2018	ss715609957	11	3279609	0.000170664	0.0695652	-0.332759
SMS_2017	ss715610878	11	5634587	0.000130302	0.153527	-1.44715
FAR_2018	ss715611266	11	8860317	0.000130511	0.225	-0.106544
BLA_2018	ss715609189	11	24796245	0.000270249	0.313043	0.117195
ALA_2018	ss715610325	11	32380552	0.000261617	0.491304	-0.131416
FAR_2018	ss715612495	12	34882999	6.80949e-05	0.406522	-0.122879
SMS_2017	ss715614559	13	28084957	0.00017226	0.107884	-1.41802
FAR_2018	ss715615072	13	31005416	4.5152e-05	0.236957	-0.125271
SMS_2017	ss715615115	13	31244954	0.000237884	0.261411	0.913275
SMS_2017	ss715615174	13	31614840	1.12e-05	0.0560166	2.12487
FAR_2018	ss715615214	13	31878146	2.78242e-05	0.13587	-0.126998
SMS_2017	ss715615248	13	32098916	0.000280213	0.257261	-0.92371
BLA_2018	ss715615279	13	32301951	3.16e-05	0.477174	-0.100982
SMS_2017	ss715615972	13	37736872	0.000204886	0.307054	0.85074
BLA_2018	ss715617757	14	1416586	0.000144827	0.0847826	0.183866
FAR_2018	ss715619376	14	47205840	4.51421e-06	0.208696	0.134835
FAR_2018	ss715622052	15	459061	1.67498e-05	0.207609	-0.161854
SMS_2016	ss715622165	15	47414042	0.000249546	0.224462	5.93972
BLA_2017	ss715623613	16	1859719	0.000207344	0.05	1.91576
SMS_2018	ss715625166	16	5009965	0.000218424	0.0630435	0.342569
SMS_2018	ss715624292	16	30546641	2.37518e-05	0.0565217	0.409962
SMS_2018	ss715624303	16	30641542	7.67963e-05	0.342391	0.257493
ALA_2017	ss715624602	16	33362755	5.19e-05	0.362534	-3.41247
BLA_2018	ss715626467	17	2362086	1.88e-06	0.241304	0.122403
SMS_2018	ss715627436	17	38262214	0.000127385	0.358696	0.182355
SMS_2018	ss715627445	17	38309629	0.000245101	0.244565	-0.194821
BLA_2017	ss715629154	18	15404893	0.000172036	0.0521739	-1.967
SMS_2018	ss715631466	18	49258868	0.000164182	0.407609	0.178174
FAR_2018	ss715631538	18	49825477	0.00013119	0.109783	0.1306
FAR_2018	ss715635223	19	177534	0.000228383	0.290217	-0.107155
BLA_2018	ss715635478	19	45387465	0.000124327	0.18587	0.125966
SMS_2018	ss715637734	20	36716086	0.000246026	0.204348	0.213096
SMS_2018	ss715637748	20	36760624	0.000206392	0.157609	0.23585
FAR_2018	ss715638723	20	46275367	0.00017426	0.0652174	0.189913

## Sheet: S7
Supplemental Table 7 Putative candidate genes in the close vicinity of significantly associated GWAS peaks for CLB disese severiaty and incidence
Location_Year	trait	Chromosome	Start	End	Gene id	Putative gene function
ALA_2018	Disease severity	Gm01	55763604	55765491	Glyma.01g230100	aspartyl protease family protein
ALA_2018	Disease severity	Gm01	55772244	55776690	Glyma.01g230200	hypothetical protein
ALA_2018	Disease severity	Gm01	55779511	55781836	Glyma.01g230300	zinc finger matrin-type protein
ALA_2018	Disease severity	Gm01	55782953	55786502	Glyma.01g230400	PLAC8 family protein
BLA_2016	Disease severity	Gm02	48040608	48044245	Glyma.02g305700	Protein of unknown function (DUF1423)
BLA_2016	Disease severity	Gm02	48044561	48044896	Glyma.02g305800	Fasciclin-like arabinogalactan family protein
BLA_2016	Disease severity	Gm02	48055694	48067169	Glyma.02g305900	histidine kinase 2
BLA_2016	Disease severity	Gm02	48088200	48091782	Glyma.02g306200	GRAS family transcription factor
BLA_2016	Disease severity	Gm02	48093016	48096127	Glyma.02g306300	WKR1
BLA_2016	Disease severity	Gm02	48099642	48102280	Glyma.02g306400	DGCR14-related
BLA_2016	Disease severity	Gm02	48103232	48105164	Glyma.02g306500	Protein kinase superfamily protein
BLA_2016	Disease severity	Gm02	48112386	48115244	Glyma.02g306600	Phototropic-responsive NPH3 family protein
BLA_2016	Disease severity	Gm02	48124852	48131001	Glyma.02g306700	RNA-binding (RRM/RBD/RNP motifs) family protein
BLA_2018	Disease severity	Gm03	38638878	38643557	Glyma.03g171900	NAD(P)-binding Rossmann-fold superfamily protein
BLA_2018	Disease severity	Gm03	38644084	38644431	Glyma.03g172000	forkhead box protein G1
BLA_2018	Disease severity	Gm03	38644973	38650068	Glyma.03g172100	Major facilitator superfamily protein
BLA_2018	Disease severity	Gm03	38651174	38658197	Glyma.03g172200	eukaryotic translation initiation factor 3A
BLA_2018	Disease severity	Gm03	38659118	38661362	Glyma.03g172300	RNA-binding (RRM/RBD/RNP motifs) family protein
FAR_2018	Disease severity	Gm06	21808466	21814940	Glyma.06g213900	zinc finger (CCCH-type) family protein
FAR_2018	Disease severity	Gm06	21816146	21819361	Glyma.06g214000	hAT dimerisation domain-containing protein / transposase-related
FAR_2018	Disease severity	Gm06	21980899	21985619	Glyma.06g214300	TRAPP-INTERACTING PLANT PROTEIN
FAR_2018	Disease severity	Gm06	27943361	27948586	Glyma.06g221600	Reticulon family protein
FAR_2018	Disease severity	Gm06	28139596	28142307	Glyma.06g221700	Peroxidase superfamily protein
FAR_2018	Disease severity	Gm06	28406177	28408879	Glyma.06g221800	AP2 transcription factor
FAR_2018	Disease severity	Gm06	28800270	28804060	Glyma.06g221900	Plant haem oxygenase (decyclizing) family protein
FAR_2018	Disease severity	Gm06	28985262	28996707	Glyma.06g222400	Transmembrane amino acid transporter family protein
BLA_2018	Disease severity	Gm07	37046366	37050591	Glyma.07g201600	HAESA-like 1
BLA_2018	Disease severity	Gm07	37056370	37058572	Glyma.07g201700	Protein kinase superfamily protein
SMS_2016	Disease severity	Gm08	21167213	21177362	Glyma.08g245100	RS2-interacting KH protein
SMS_2016	Disease severity	Gm08	21180020	21183324	Glyma.08g245200	glycine-rich RNA-binding protein 3
SMS_2016	Disease severity	Gm08	21187831	21190765	Glyma.08g245400	exocyst subunit exo70 family protein E1
SMS_2016	Disease severity	Gm11	10448348	10453140	Glyma.11g137400	RING/U-box superfamily protein
SMS_2016	Disease severity	Gm11	10456742	10461383	Glyma.11g137500	laccase 2
FAR_2018	Disease severity	Gm14	3939136	3949310	Glyma.14g050200	histone mono-ubiquitination 2
FAR_2018	Disease severity	Gm14	3949941	3952887	Glyma.14g050300	triacylglycerol lipase-like protein
FAR_2018	Disease severity	Gm14	3955324	3958129	Glyma.14g050400	Myzus persicae-induced lipase 1
ALA_2017	Disease severity	Gm15	12613312	12626308	Glyma.15g152100	phospholipase D P1
ALA_2017	Disease severity	Gm15	12632591	12637748	Glyma.15g152200	Disease resistance protein (TIR-NBS-LRR class) family
ALA_2017	Disease severity	Gm15	12638539	12640112	Glyma.15g152300	disease resistance protein (TIR-NBS class), putative
ALA_2017	Disease severity	Gm15	12641790	12646649	Glyma.15g152400	Disease resistance protein (TIR-NBS-LRR class) family
SMS_2018	Disease severity	Gm16	36982310	36991446	Glyma.16g210800	Disease resistance protein (TIR-NBS-LRR class) family
SMS_2018	Disease severity	Gm16	36992836	36997173	Glyma.16g210900	hypothetical protein
SMS_2018	Disease severity	Gm16	36995765	36998838	Glyma.16g211000	disease resistance protein (TIR-NBS-LRR class), putative
SMS_2018	Disease severity	Gm16	37001608	37008370	Glyma.16g211100	Endosomal targeting BRO1-like domain-containing protein
SMS_2017	Disease severity	Gm18	5961519	5968209	Glyma.18g065400	Glycosyl hydrolase family protein
SMS_2017	Disease severity	Gm18	5980900	5983423	Glyma.18g065500	LRR protein
SMS_2017	Disease severity	Gm18	5986391	5994548	Glyma.18g065600	FTSH protease 9
SMS_2017	Disease severity	Gm18	6008424	6016165	Glyma.18g065700	thiaminC
SMS_2018	Disease severity	Gm18	53251764	53257604	Glyma.18g244800	chromatin assembly factor-1 (FASCIATA1) (FAS1)
SMS_2018	Disease severity	Gm18	53258358	53264479	Glyma.18g244900	2-phosphoglycolate phosphatase 1
SMS_2018	Disease severity	Gm18	53266555	53281707	Glyma.18g245000	sister chromatid cohesion 1 protein 4
SMS_2018	Disease severity	Gm18	53412865	53417725	Glyma.18g246700	Rhodanese/Cell cycle control phosphatase superfamily protein
SMS_2018	Disease severity	Gm18	53422491	53427433	Glyma.18g246800	formin homology 1
SMS_2018	Disease severity	Gm18	53429396	53432779	Glyma.18g246900	Thioesterase/thiol ester dehydrase-isomerase superfamily protein
SMS_2018	Disease severity	Gm18	53433846	53444848	Glyma.18g247000	UDP-Glycosyltransferase superfamily protein
ALA_2018	Disease severity	Gm19	44594914	44598298	Glyma.19g187800	Pectin lyase-like superfamily protein
ALA_2018	Disease severity	Gm19	44653029	44657726	Glyma.19g188300	Modifier of rudimentary (Mod(r)) protein
ALA_2018	Disease severity	Gm19	44657727	44658640	Glyma.19g188400	Pollen Ole e 1 allergen and extensin family protein
ALA_2018	Disease severity	Gm19	44660082	44661790	Glyma.19g188500	Eukaryotic release factor 1 (eRF1) family protein
ALA_2018	Disease severity	Gm19	44666101	44671786	Glyma.19g188600	aspartyl protease family protein
ALA_2018	Disease severity	Gm19	44674389	44679445	Glyma.19g188700	poly(A) binding protein 7
ALA_2018	Disease severity	Gm19	44728329	44733295	Glyma.19g189300	Exostosin family protein
ALA_2018	Disease severity	Gm19	44734506	44735757	Glyma.19g189400	embryonic cell protein 63
ALA_2018	Disease severity	Gm19	44740448	44743558	Glyma.19g189500	Sulfite exporter TauE/SafE family protein
ALA_2018	Disease severity	Gm19	44744021	44746094	Glyma.19g189600	Ribosomal protein L24e family protein
ALA_2018	Disease severity	Gm19	44928945	44931317	Glyma.19g192000	D-mannose binding lectin protein with Apple-like carbohydrate-binding domain
ALA_2018	Disease severity	Gm19	44940121	44941968	Glyma.19g192100	Plant protein of unknown function (DUF868)
ALA_2018	Disease severity	Gm19	45041964	45045975	Glyma.19g192700	growth-regulating factor 4
ALA_2018	Disease severity	Gm19	45046633	45065470	Glyma.19g192800	starch branching enzyme 2.2
BLA_2018	Disease severity	Gm20	46553772	46555176	Glyma.20g231900	RING/U-box superfamily protein
BLA_2018	Disease severity	Gm20	46558504	46561012	Glyma.20g232000	EXCISION REPAIR CROSS-COMPLEMENTING 1 ERCC1
BLA_2018	Disease severity	Gm20	46562269	46565866	Glyma.20g232100	LEUCINE-RICH REPEAT RECEPTOR-LIKE PROTEIN KINASE
ALA_2017	Disease incidence	Gm02	4592556	4595677	Glyma.02g050500	Serine carboxypeptidase S28 family protein
ALA_2017	Disease incidence	Gm02	4596176	4599435	Glyma.02g050600	Protein of unknown function (DUF3353)
ALA_2017	Disease incidence	Gm02	4600747	4607635	Glyma.02g050700	Protein of unknown function (DUF726)
ALA_2017	Disease incidence	Gm02	4609996	4610621	Glyma.02g050800	Hypothetical protein
ALA_2017	Disease incidence	Gm02	4611018	4612790	Glyma.02g050900	Protein of unknown function (DUF726)
SMS_2016	Disease incidence	Gm04	5240945	5241732	Glyma.04g063000	Ribosomal protein L39 family protein
SMS_2016	Disease incidence	Gm04	5243086	5247301	Glyma.04g063100	Protein kinase superfamily protein
SMS_2018	Disease incidence	Gm08	13485825	13487720	Glyma.08g169200	2-oxoglutarate (2OG) and Fe(II)-dependent oxygenase superfamily protein
SMS_2018	Disease incidence	Gm08	13491033	13494611	Glyma.08g169300	2-oxoglutarate (2OG) and Fe(II)-dependent oxygenase superfamily protein
SMS_2018	Disease incidence	Gm08	13505717	13506067	Glyma.08g169400	NAC (No Apical Meristem) domain transcriptional regulator superfamily protein
ALA_2017	Disease incidence	Gm08	18444007	18444965	Glyma.08g226800	RmlC-like cupins superfamily protein
ALA_2017	Disease incidence	Gm08	18449457	18452338	Glyma.08g226900	SWIM zinc finger family protein
ALA_2017	Disease incidence	Gm08	18470879	18474036	Glyma.08g227100	Hypothetical protein
ALA_2017	Disease incidence	Gm10	3904247	3906552	Glyma.10g043300	HSP20-like chaperones superfamily protein
ALA_2017	Disease incidence	Gm10	3908753	3916267	Glyma.10g043400	KINETOCHORE NULL 2
ALA_2017	Disease incidence	Gm10	3919420	3921580	Glyma.10g043500	cation/H+ exchanger 20
ALA_2017	Disease incidence	Gm10	3921005	3926061	Glyma.10g043600	ARF-GAP domain 7
BLA_2018	Disease incidence	Gm10	5944827	5951643	Glyma.10g062900	Cytochrome P450 superfamily protein
BLA_2018	Disease incidence	Gm10	5954818	5958485	Glyma.10g063000	2-oxoglutarate (2OG) and Fe(II)-dependent oxygenase superfamily protein
SMS_2017	Disease incidence	Gm10	48589338	48597741	Glyma.10g260400	Homeodomain-like protein with RING/FYVE/PHD-type zinc finger domain
SMS_2017	Disease incidence	Gm10	48598289	48602886	Glyma.10g260500	TIP41-like family protein
SMS_2017	Disease incidence	Gm10	48602999	48604856	Glyma.10g260600	zinc finger protein 7
SMS_2017	Disease incidence	Gm10	48607942	48610432	Glyma.10g260700	caspase-6
FAR_2018	Disease incidence	Gm11	8849839	8850693	Glyma.11g116200	Arabidopsis protein of unknown function (DUF241)
FAR_2018	Disease incidence	Gm11	8853747	8855091	Glyma.11g116300	Arabidopsis protein of unknown function (DUF241)
FAR_2018	Disease incidence	Gm11	8855911	8857144	Glyma.11g116400	Arabidopsis protein of unknown function (DUF241)
FAR_2018	Disease incidence	Gm11	8859046	8859912	Glyma.11g116500	Arabidopsis protein of unknown function (DUF241)
FAR_2018	Disease incidence	Gm11	8869004	8874560	Glyma.11g116600	Glucose-1-phosphate adenylyltransferase family protein
FAR_2018	Disease incidence	Gm13	30997920	30998261	Glyma.13g196400	UDP-glucosyl transferase 85A5
FAR_2018	Disease incidence	Gm13	31000085	31002582	Glyma.13g196500	NADPH:quinone oxidoreductase
FAR_2018	Disease incidence	Gm13	31003040	31005928	Glyma.13g196600	NADPH:quinone oxidoreductase
SMS_2017	Disease incidence	Gm13	31233913	31240731	Glyma.13g198600	Calcium-dependent ARF-type GTPase activating protein family
SMS_2017	Disease incidence	Gm13	31243180	31247875	Glyma.13g198700	uridine 5\'-monophosphate synthase / UMP synthase (PYRE-F) (UMPS)
SMS_2017	Disease incidence	Gm13	31252110	31257733	Glyma.13g198800	Protein with RING/U-box and TRAF-like domains
FAR_2018	Disease incidence	Gm13	31868271	31869360	Glyma.13g204600	Protein of unknown function, DUF584
FAR_2018	Disease incidence	Gm13	31872482	31883107	Glyma.13g204700	starch synthase 3
FAR_2018	Disease incidence	Gm13	31885462	31887911	Glyma.13g204800	ATPase, F1 complex, gamma subunit protein
SMS_2017	Disease incidence	Gm13	32089900	32093765	Glyma.13g207300	TRICHOME BIREFRINGENCE-LIKE 11
SMS_2017	Disease incidence	Gm13	32097279	32097963	Glyma.13g207400	Hypothetical protein
SMS_2017	Disease incidence	Gm13	32101935	32104489	Glyma.13g207500	nuclear factor Y, subunit C1
SMS_2017	Disease incidence	Gm13	32108641	32110199	Glyma.13g207600	nuclear factor Y, subunit C9
BLA_2018	Disease incidence	Gm14	1407205	1410506	Glyma.14g019900	glycosyl hydrolase 9B8
BLA_2018	Disease incidence	Gm14	1419192	1421549	Glyma.14g020000	O-Glycosyl hydrolases family 17 protein
FAR_2018	Disease incidence	Gm14	47181077	47199983	Glyma.14g206500	NB-ARC domain-containing disease resistance protein
FAR_2018	Disease incidence	Gm14	47200162	47203571	Glyma.14g206600	Cation efflux family protein
FAR_2018	Disease incidence	Gm14	47204975	47207366	Glyma.14g206700	Cytochrome b-c1 complex, subunit 8 protein
FAR_2018	Disease incidence	Gm14	47208588	47212843	Glyma.14g206800	RNA-binding KH domain-containing protein
BLA_2017	Disease incidence	Gm18	15404350	15405576	Glyma.18g121900	zinc finger CCHC domain protein;
FAR_2018	Disease incidence	Gm18	49817600	49818867	Glyma.18g211600	Hypothetical protein
FAR_2018	Disease incidence	Gm18	49818868	49819642	Glyma.18g211700	UDP-D-glucose/UDP-D-galactose 4-epimerase 1
FAR_2018	Disease incidence	Gm18	49825122	49828870	Glyma.18g211800	Plant protein of unknown function (DUF827)
FAR_2018	Disease incidence	Gm18	49833300	49837024	Glyma.18g211900	saposin B domain-containing protein
FAR_2018	Disease incidence	Gm20	46265153	46266945	Glyma.20g228100	Ribosomal protein S24e family protein
FAR_2018	Disease incidence	Gm20	46272887	46275642	Glyma.20g228200	Cytidine/deoxycytidylate deaminase family protein
FAR_2018	Disease incidence	Gm20	46275832	46277056	Glyma.20g228300	DNA-binding storekeeper protein-related transcriptional regulator
FAR_2018	Disease incidence	Gm20	46281663	46282507	Glyma.20g228400	Hypothetical protein
FAR_2018	Disease incidence	Gm20	46285021	46286551	Glyma.20g228500	DNA-binding storekeeper protein-related transcriptional regulator
